# Supplementary material for: Antibody Responses in Cats Following Primary and Annual Vaccination against Feline Immunodeficiency Virus (FIV) with an Inactivated Whole-Virus Vaccine (Fel-O-Vax® FIV)
Source: Viruses. 2021 Mar 12;13(3):470. doi: 10.3390/v13030470 (PMC7998844; doi:10.3390/v13030470)
Supplement: Supplementary file 1 [file viruses-13-00470-s001.zip]

Archive with 5 entries (5 files):
- SUPPLEMENTARY FILES - FOR UPLOADING/Supplementary Table 1 (1112911).xlsx
- SUPPLEMENTARY FILES - FOR UPLOADING/Supplementary Table 2 (1112911).xlsx
- SUPPLEMENTARY FILES - FOR UPLOADING/Supplementary Table 3 (1112911).xlsx
- SUPPLEMENTARY FILES - FOR UPLOADING/Supplementary Table 4 (1112911).xlsx
- SUPPLEMENTARY FILES - FOR UPLOADING/Supplementary Table 5 (1112911).xlsx
