# Supplementary material for: Antibody Responses in Cats Following Primary and Annual Vaccination against Feline Immunodeficiency Virus (FIV) with an Inactivated Whole-Virus Vaccine (Fel-O-Vax® FIV)
Source: Viruses. 2021 Mar 12;13(3):470. doi: 10.3390/v13030470 (PMC7998844; doi:10.3390/v13030470)
Supplement: Supplementary file 1 [file viruses-13-00470-s001.zip › SUPPLEMENTARY FILES - FOR UPLOADING/Supplementary Table 1 (1112911).xlsx]

## Sheet: Sheet1
Supplementary Table 1 - Individual animal signalment data
	Cat no.	Age (years)	Sex	Breed	No. of FIV vacc prior to enrolment	Concurrent vaccination		Table Legend:
Annual FIV vacc	1	7.3	M	NP	2	F3 (inactivated)		M = male
(n = 10)	2	7.1	F	NP	2	F3 (inactivated)		F = female
	3	9.3	M	NP	2	F3 (inactivated)		NP = non-pedigreed
	4	10.8	M	NP	2	F3 (inactivated)		P = pedigreed
	5	1.3	F	NP	0	F3 (inactivated)		NA = not applicable
	6	8.7	M	NP	7	F3 (inactivated)		F3 vaccines contained feline parvovirus virus (FPV), feline herpesvirus type‐1 (FHV‐1) and feline calicivirus (FCV) antigens.
	7	2	M	NP	1	F3 (inactivated)		F5 vaccine contained FPV, FHV‐1, FCV, feline leukemia virus (FeLV) and Chlamydia felis antigens.
	8	4.3	M	NP	2	F5 (inactivated)
	9	4.9	M	NP	3	F5 (inactivated)
	10	2.8	M	NP	1	F5 (inactivated)
	Cat no.	Age (years)	Sex	Breed
Primary FIV vacc	1	0.4	M	NP	NA	F3 (modified-live)
(n = 11)	2	0.5	F	NP	NA	F3 (modified-live)
	3	0.5	F	NP	NA	F3 (modified-live)
	4	2.6	M	NP	NA	F3 (modified-live)
	5	0.3	M	NP	NA	F3 (modified-live)
	6	7.6	F	NP	NA	F3 (modified-live)
	7	1.5	M	NP	NA	F3 (modified-live)
	8	1.5	F	P (Ragdoll)	NA	F3 (inactivated)
	9	1.7	M	NP	NA	F3 (modified-live)
	10	2.3	F	NP	NA	F3 (inactivated)
	11	4	M	NP	NA	F3 (modified-live)
