# Supplementary material for: Antibody Responses in Cats Following Primary and Annual Vaccination against Feline Immunodeficiency Virus (FIV) with an Inactivated Whole-Virus Vaccine (Fel-O-Vax® FIV)
Source: Viruses. 2021 Mar 12;13(3):470. doi: 10.3390/v13030470 (PMC7998844; doi:10.3390/v13030470)
Supplement: Supplementary file 1 [file viruses-13-00470-s001.zip › SUPPLEMENTARY FILES - FOR UPLOADING/Supplementary Table 2 (1112911).xlsx]

## Sheet: Sheet1
Supplementary Table 2 - Individual animal anti-p24 and anti-gp40 antibody results (day 0, day 14 and day 28 post-final vaccination)
			Anti-p24 antibody response (MIA)						Anti-gp40 antibody response (ELISA)			Table Legend:
	Cat no.	DAY 0	DAY 14	DAY 28			Cat no.	DAY 0	DAY 14	DAY 28		MIA = microsphere immunoassay
Annual FIV vacc	1	1.5878	5.75203	4.03902		Annual FIV vacc	1	1.46748	5.5766	5.85379		ELISA = enzyme-linked immunosorbent assay
(n = 10)	2	2.44309	5.62195	3.91463		(n = 10)	2	4.56039	5.34592	5.49466		SD = standard deviation
	3	6.71789	10.4187	9.79919			3	0.899223	2.8101	2.22515		NP = not performed
	4	2.09756	8.89837	10.6911			4	2.05485	5.69049	5.49388		All results written as negative fold (NF = sample/[2*neg cont])
	5	1.92683	12.3618	10.4065			5	1.23398	5.80612	4.97709		Samples were considered positive if NF values were greater than the mean NF of FIV-unvaccinated controls x 2 Standard Deviations
	6	3.23171	19.0228	20.5919			6	2.86107	5.70738	5.79583		Day 0 samples that tested antibody positive, according to the study definition, are colored green
	7	2.78293	5.58374	6.47805			7	1.54922	2.4267	1.86825
	8	1.3439	NP	4.36992			8	4.71359	NP	6.42812
	9	12.348	NP	28.4512			9	1.89865	NP	4.81635
	10	1.91707	NP	NP			10	2.57906	NP	NP
			Anti-p24 antibody response (MIA)						Anti-gp40 antibody response (ELISA)
	Cat no.	DAY 0	DAY 70 (14)	DAY 84 (28)			Cat no.	DAY 0	DAY 70 (14)	DAY 84 (28)
Primary FIV vacc	1	NP	29.5361	21.0053		Primary FIV vacc	1	NP	3.95012	2.20428
(n = 11)	2	1.08742	33.4597	29.7664		(n = 11)	2	1.48037	13.3361	8.28583
	3	0.980785	30.7433	27.4677			3	1.11054	16.6924	13.4133
	4	NP	25.8655	25.0506			4	NP	18.1968	14.5994
	5	NP	32.2647	28.3975			5	NP	14.8496	9.44497
	6	NP	33.7176	30.6146			6	NP	18.1496	13.2173
	7	0.655194	24.6773	19.9467			7	1.12225	15.5143	9.77316
	8	0.699535	35.8011	34.4263			8	1.70213	24.8266	22.4414
	9	1.14231	24.949	19.0187			9	1.81267	21.4842	18.805
	10	1.99388	20.9979	22.0805			10	2.10193	6.84125	5.26376
	11	0.857897	31.4023	27.0636			11	1.69628	4.5483	2.96108
			Anti-p24 antibody response (MIA)						Anti-gp40 antibody response (ELISA)
		Mean	1.05957					Mean	1.57517
		SD	0.451031					SD	0.363932
		N	7					N	7
		Positive cutoff	1.96164					Positive cutoff	2.30303
