# Supplementary material for: Antibody Responses in Cats Following Primary and Annual Vaccination against Feline Immunodeficiency Virus (FIV) with an Inactivated Whole-Virus Vaccine (Fel-O-Vax® FIV)
Source: Viruses. 2021 Mar 12;13(3):470. doi: 10.3390/v13030470 (PMC7998844; doi:10.3390/v13030470)
Supplement: Supplementary file 1 [file viruses-13-00470-s001.zip › SUPPLEMENTARY FILES - FOR UPLOADING/Supplementary Table 3 (1112911).xlsx]

## Sheet: Sheet1
Supplementary Table 3 - Anti-gp40 antibody ELISA results arranged by PoC test result
Witness negative	Witness positive	Anigen Rapid negative	Anigen Rapid positive			Witness negative	Witness positive	Anigen Rapid negative	Anigen Rapid positive
1.48037	3.98967	1.48037	6.4413		Mean NF	4.76221	16.905	6.69629	16.8818
1.11054	18.3041	1.11054	16.4488
1.12225	12.7996	1.12225	19.416
1.70213	10.2517	1.70213	17.8829		Table Legend:
1.81267	6.4413	1.81267	25.4621		ELISA = enzyme-linked immunosorbent assay
2.10193	12.4437	2.10193	22.2509		PoC = point-of-care
1.69628	12.2679	1.69628	4.06553		All results written as negative fold (NF = sample/[2*neg cont])
1.1312	20.4778	1.1312	15.9147		Samples were considered positive if NF values were greater than the mean NF of FIV-unvaccinated controls x 2 Standard Deviations
1.76963	21.4543	1.76963	9.45666
1.4907	16.4488	1.4907	16.5239
2.86398	19.416	2.86398	16.6675
2.32576	17.8829	2.32576	24.7807
1.22521	25.4621	1.22521	14.8496
2.81749	22.2509	3.98967	15.5143
2.46384	14.6614	2.81749	24.8266
1.91701	15.9147	2.46384	21.4842
0.990702	9.45666	1.91701	9.44497
1.25172	16.5239	0.990702	22.4414
7.82817	16.6675	1.25172
2.43481	24.7807	18.3041
2.16109	16.6924	12.7996
3.36758	18.1968	7.82817
3.03106	14.8496	10.2517
4.25119	18.1496	12.4437
4.06553	24.8266	12.2679
1.8099	21.4842	2.43481
4.5529	22.4414	2.16109
17.2047	18.805	3.36758
3.42439		3.03106
3.95012		20.4778
13.3361		21.4543
13.4133		4.25119
14.5994		1.8099
9.44497		4.5529
13.2173		14.6614
15.5143		17.2047
6.84125		3.42439
4.5483		3.95012
2.20428		13.3361
8.28583		16.6924
2.72327		18.1968
6.13797		18.1496
3.58176		6.84125
9.77316		4.5483
5.26376		2.20428
2.96108		8.28583
1.97799		13.4133
1.66431		14.5994
8.56329		13.2173
8.17531		9.77316
6.40409		18.805
2.31329		5.26376
2.09788		2.96108
		1.97799
		1.66431
		2.72327
		6.13797
		3.58176
		8.56329
		8.17531
		6.40409
		2.31329
		2.09788
