# Supplementary material for: Antibody Responses in Cats Following Primary and Annual Vaccination against Feline Immunodeficiency Virus (FIV) with an Inactivated Whole-Virus Vaccine (Fel-O-Vax® FIV)
Source: Viruses. 2021 Mar 12;13(3):470. doi: 10.3390/v13030470 (PMC7998844; doi:10.3390/v13030470)
Supplement: Supplementary file 1 [file viruses-13-00470-s001.zip › SUPPLEMENTARY FILES - FOR UPLOADING/Supplementary Table 4 (1112911).xlsx]

## Sheet: Sheet1
Supplementary Table 4 - Individual animal anti-p24 and anti-gp40 antibody results (all time points tested)
			Anti-p24 antibody response (MIA)											Anti-gp40 antibody response (ELISA)								Table Legend:
	Cat no.	DAY 0	DAY 14	DAY 28	DAY 42							Cat no.	DAY 0	DAY 14	DAY 28	DAY 42						MIA = microsphere immunoassay
Annual FIV vacc	1	1.5878	5.75203	4.03902	2.94715						Annual FIV vacc	1	1.46748	5.5766	5.85379	4.92806						ELISA = enzyme-linked immunosorbent assay
(n = 10)	2	2.44309	5.62195	3.91463	3.56098						(n = 10)	2	4.56039	5.34592	5.49466	4.10534						NP = not performed
	3	6.71789	10.4187	9.79919	8.60163							3	0.899223	2.8101	2.22515	1.64709						All results written as negative fold (NF = sample/[2*neg cont])
	4	2.09756	8.89837	10.6911	6.12846							4	2.05485	5.69049	5.49388	4.77592
	5	1.92683	12.3618	10.4065	8.07561							5	1.23398	5.80612	4.97709	4.7368
	6	3.23171	19.0228	20.5919	21.5106							6	2.86107	5.70738	5.79583	5.91282
	7	2.78293	5.58374	6.47805	NP							7	1.54922	2.4267	1.86825	NP
	8	1.3439	NP	4.36992	NP							8	4.71359	NP	6.42812	NP
	9	12.348	NP	28.4512	NP							9	1.89865	NP	4.81635	NP
	10	1.91707	NP	NP	2.34959							10	2.57906	NP	NP	2.59563
	MEAN	3.63967	9.66562	10.9713	7.59628							MEAN	2.38175	4.76619	4.77257	4.10023
					Anti-p24 antibody response (MIA)											Anti-gp40 antibody response (ELISA)
	Cat no.	DAY 0	DAY 14	DAY 28	DAY 42	DAY 56	DAY 70	DAY 84	DAY 238			Cat no.	DAY 0	DAY 14	DAY 28	DAY 42	DAY 56	DAY 70	DAY 84	DAY 238
Primary FIV vacc	1	NP	2.1771	3.32522	29.7451	21.4307	29.5361	21.0053	6.31757		Primary FIV vacc	1	NP	1.1312	0.990702	3.36758	1.8099	3.95012	2.20428	1.97799
(n = 11)	2	1.08742	2.8619	13.0023	31.9258	32.9526	33.4597	29.7664	24.6833		(n = 11)	2	1.48037	1.76963	1.25172	3.03106	4.5529	13.3361	8.28583	1.66431
	3	0.980785	NP	7.6195	32.4061	32.0707	30.7433	27.4677	9.93771			3	1.11054	NP	18.3041	20.4778	14.6614	16.6924	13.4133	2.72327
	4	NP	1.44097	6.61896	29.7671	23.5485	25.8655	25.0506	11.8929			4	NP	1.4907	12.7996	21.4543	15.9147	18.1968	14.5994	6.13797
	5	NP	3.73614	9.28229	33.3145	27.8002	32.2647	28.3975	21.2394			5	NP	2.86398	7.82817	16.4488	9.45666	14.8496	9.44497	3.58176
	6	NP	6.50268	22.1141	33.7778	31.2922	33.7176	30.6146	NP			6	NP	2.32576	10.2517	19.416	16.5239	18.1496	13.2173	NP
	7	0.655194	3.36225	13.2107	27.0564	22.6243	24.6773	19.9467	4.89548			7	1.12225	1.22521	6.4413	17.8829	16.6675	15.5143	9.77316	8.56329
	8	0.699535	11.2009	19.237	35.3699	34.5343	35.8011	34.4263	24.5699			8	1.70213	3.98967	12.4437	25.4621	24.7807	24.8266	22.4414	8.17531
	9	1.14231	3.77639	4.1356	26.8467	18.3313	24.949	19.0187	7.04878			9	1.81267	2.81749	12.2679	22.2509	17.2047	21.4842	18.805	6.40409
	10	1.99388	11.8163	14.9544	23.1234	22.3167	20.9979	22.0805	11.9859			10	2.10193	2.46384	2.43481	4.25119	3.42439	6.84125	5.26376	2.31329
	11	0.857897	8.75903	25.9057	37.6553	NP	31.4023	27.0636	5.77977			11	1.69628	1.91701	2.16109	4.06553	NP	4.5483	2.96108	2.09788
	MEAN	1.05957	5.56336	12.6733	30.9989	26.6901	29.4013	25.8943	12.8351			MEAN	1.57517	2.19945	7.92498	14.3735	12.4997	14.399	10.9463	4.36392
