# Supplementary material for: Antibody Responses in Cats Following Primary and Annual Vaccination against Feline Immunodeficiency Virus (FIV) with an Inactivated Whole-Virus Vaccine (Fel-O-Vax® FIV)
Source: Viruses. 2021 Mar 12;13(3):470. doi: 10.3390/v13030470 (PMC7998844; doi:10.3390/v13030470)
Supplement: Supplementary file 1 [file viruses-13-00470-s001.zip › SUPPLEMENTARY FILES - FOR UPLOADING/Supplementary Table 5 (1112911).xlsx]

## Sheet: Sheet1
Supplementary Table 5 - Comparing antibody responses in the annual vaccination group according to the anti-p24/anti-gp40 antibody result on day 0
			Anti-p24 antibody response (MIA)							Anti-gp40 antibody response (ELISA)				Figure Legend:
Annual FIV vacc (n = 10)	Cat no.	DAY 0	DAY 14	DAY 28	DAY 42		Annual FIV vacc (n = 10)	Cat no.	DAY 0	DAY 14	DAY 28	DAY 42		MIA = microsphere immunoassay
Anti-p24 antibodies present on day 0 (n = 6)	2	2.44309	5.62195	3.91463	3.56098		Anti-gp40 antibodies present on day 0 (n = 4)	2	4.56039	5.34592	5.49466	4.10534		ELISA = enzyme-linked immunosorbent assay
	3	6.71789	10.4187	9.79919	8.60163			6	2.86107	5.70738	5.79583	5.91282		NP = not performed
	4	2.09756	8.89837	10.6911	6.12846			8	4.71359	NP	6.42812	NP		All results written as negative fold (NF = sample/[2*neg cont])
	6	3.23171	19.0228	20.5919	21.5106			10	2.57906	NP	NP	2.59563
	7	2.78293	5.58374	6.47805	NP		Anti-gp40 antibodies not present on day 0 (n = 6)	1	1.46748	5.5766	5.85379	4.92806
	9	12.348	NP	28.4512	NP			3	0.899223	2.8101	2.22515	1.64709
Anti-p24 antibodies not present on day 0 (n = 4)	1	1.5878	5.75203	4.03902	2.94715			4	2.05485	5.69049	5.49388	4.77592
	5	1.92683	12.3618	10.4065	8.07561			5	1.23398	5.80612	4.97709	4.7368
	8	1.3439	NP	4.36992	NP			7	1.54922	2.4267	1.86825	NP
	10	1.91707	NP	NP	2.34959			9	1.89865	NP	4.81635	NP
